# Supplementary material for: Chemical Profiling and Quantification of Potential Bioactive Components in Gandouling Pill by Ultra-High Performance Liquid Chromatography Coupled with Diode Array Detector/Quadruple-Qrbitrap Mass Spectrometry
Source: Molecules. 2022 Nov 26;27(23):8247. doi: 10.3390/molecules27238247 (PMC9740684; doi:10.3390/molecules27238247)
Supplement: Supplementary file 1 [file molecules-27-08247-s001.zip]

Archive with 1 entries (1 files):
- molecules-2015802-supplementary.pdf
